# Supplementary material for: MDR and Pre-XDR Clinical Mycobacterium tuberculosis Beijing Strains: Assessment of Virulence and Host Cytokine Response in Mice Infectious Model
Source: Microorganisms. 2021 Aug 23;9(8):1792. doi: 10.3390/microorganisms9081792 (PMC8400193; doi:10.3390/microorganisms9081792)
Supplement: Supplementary file 1 [file microorganisms-09-01792-s001.zip]

Archive with 6 entries (5 files):
- microorganisms-1273113-supplementary/
- microorganisms-1273113-supplementary/Figure Legends.pdf
- microorganisms-1273113-supplementary/Figure S1.pdf
- microorganisms-1273113-supplementary/Figure S2.pdf
- microorganisms-1273113-supplementary/Table S1.pdf
- microorganisms-1273113-supplementary/Table S2.pdf
